# Supplementary material for: Ketorolac Loaded Poly(lactic-co-glycolic acid) Coating of AZ31 in the Treatment of Bone Fracture Pain
Source: Polymers (Basel). 2023 May 9;15(10):2246. doi: 10.3390/polym15102246 (PMC10223411; doi:10.3390/polym15102246)
Supplement: Supplementary file 1 [file polymers-15-02246-s001.zip]

Archive with 1 entries (1 files):
- polymers-2318019-supplementary.pdf
